# Supplementary material for: Significance of Anti-TPO as an Early Predictive Marker in Thyroid Disease
Source: Autoimmune Dis. 2019 Jul 28;2019:1684074. doi: 10.1155/2019/1684074 (PMC6699358; doi:10.1155/2019/1684074)
Supplement: Supplementary Materials — Table S1: physician reported ICD-10-CM codes distribution for hypothyroid and hyperthyroid subjects. [file 1684074.f1.zip]

Archive with 2 entries (2 files):
- SI-Thyroid Autoantibodies as Predictive Markers_AD_2828351.docx
- SI-Thyroid Autoantibodies as Predictive Markers_AD_2828352.pdf
